# Supplementary material for: Low Specificity but Dissimilar Mycorrhizal Communities Associating with Roots May Contribute to the Spatial Pattern of Four Co-Occurring Habenaria (Orchidaceae) Species
Source: Int J Mol Sci. 2022 Dec 30;24(1):665. doi: 10.3390/ijms24010665 (PMC9820590; doi:10.3390/ijms24010665)
Supplement: Supplementary file 1 [file ijms-24-00665-s001.zip]

Archive with 1 entries (1 files):
- ijms-1967933-supplementary.pdf
